# Supplementary material for: Case Report: Novel truncating PPM1D variant in a dichorionic diamniotic (DCDA) twin with Jansen-de Vries syndrome. an updated perspective
Source: Front Genet. 2025 Jun 24;16:1601752. doi: 10.3389/fgene.2025.1601752 (PMC12235261; doi:10.3389/fgene.2025.1601752)
Supplement: Supplementary file 1 [file Table1.xlsx]

## Sheet: Table S1
Phenotype/Genotype	Jansen et al., 2017	Kuroda et al., 2019	Porrmann et al., 2019	Li et al., 2019	Fernández-Mayoralas et al., 2021	Tsai et al., 2022	Tuiskula et al., 2023	Wojcik et al., 2023	Cunninghama et al., 2024	This study	Total
Sex	7 males, 7 females	2 females	male	male	male	2 females	4 males	27 males, 10 females	NK	Male	41 males, 21 females and 1 NK
Age	2-21y	2 and 5y	6y	9mo	8y	2 and 11y	27-5y	6mo-62y		6y	6mo-62y
Development and behaviour
Hypotonia	10/14 (71%)	1/NK	NK	NK	yes	2/2 (100%)	2/4 (50%)	25/34 (74%)	NK	yes (infantile)	40/56 (71%)
Psychomotor developmental delay	NK	2/2 (100%)	yes	yes	yes	2/2 (100%)	4/4 (100%)	26/28 (54-93%)		yes	37/40 (93%)
Intellectual disability	13/14 (93%)	2/2 (100%)	no	NK	no	1/NK	1/4 (25%)	35/36 (97%)	yes	yes	53/60 (88%)
Behavioral features	12/14 (86%)	1/NK (hypersensitivity to sound)	attention deficit	NK	Sexualised behaviour, attention deficit, hypersensitivity to sound, stereotypic hand movements	NK	3/4 (75%) (attention deficit 3/4, autism spectrum disorder 1/4, sensitivity to sounds and smells 1/4)	21/37 (57%) (features of autism spectrum disorder 8/29, attention deficit hyperactivity disorder 17/29, anxiety disorder 18/28, Aggression 8/22, hypersocial personality 21/31, developmental regression 3/37, tremor 6/31, seizures 3/32, disrupted sleep 13/30, Hyperacusis 11/15)	Periods of abrupt_x0002_onset behavioral regression lasting several days to months, characterized by eating refusal, rage, cognitive deficits, loss of previously learned skills, an inability to walk, and enuresis	Features of autism spectrum disorder, attention deficit hyperactivity disorder, strong temperament, inflexibility,frequent tantrums, age-inappropriate interest in sexual organs, difficulties with social interaction, aggression, disrupted seep	40/59 (67%)
High threshold to pain	9/10 (90%)	2/2 (100%)	yes	NK	yes	NK	1/4 (25%)	11/27 (41%)	NK	yes	25/45 (56%)
Growth
SGA	2/11 (18%)	1/2 (50%)	yes	yes	yes	1/2 (50%)	1/4 (25%)	2/31 (64%)	NK	yes	10/53 (19%)
Short stature	10/13 (77%)	1/2 (50%)	yes	yes	yes	2/2 (100%)	3/4 (75%)	14/30 (47%)		no	33/54 (61%)
Microcephaly	4/13 (31%)	no	no	yes	yes	NK	1/4 (25%)	7/17 (41%)		no	14/38 (37%)
Dysmorphic facial features
Wide forehead	8/12 (67%)	2/2 (100%)	yes	yes	yes	1/2 (50%)	3/4 (75%)	27/37 (73%)	NK	no	44/60 (73%)
Low-set posteriorly rotated ears	8/10 (80%)	no	yes	yes	yes	1/NK	3/4 (75%)	NK		no	15/19 (79%)
Upturned nose	5/12 (42%)	1/2 (50%)	no	yes	yes	1/NK	1/4 (25%)	NK		no	10/22 (45%)
Thin upper lip	10/12 (83%)	2/2 (100%)	yes	yes	yes	NK	1/4 (25%)	33/37 (89%)		yes	49/58 (84%)
Wide mouth	6/12 (50%)	no	yes	yes	yes	1/NK	2/4 (50%)	35/37 (95%)		no	47/58 (81%)
Other		2/2 (100%) (arched eyebrows, hypoplastic columella, pointed chin 2/2)	Arched eyebrows	Pointed chin	Mild hypotelorism, epicanthal folds, small nostrils, smooth filtrum, thick lower lip		4/4 (100%) (low nasal bridge 2/4, high and arched palate 1/4, left earlobe protruding and smooth 1/4, full lips 1/4, short philtrum 1/4, hypertelorism 1/4, downslanting palperal fissures 1/4, bushy eyebrows 1/4, micrognathia 1/4)	26/37 (70%) (Downturned corners of the mouth)			35/46 (76%)
Other dysmorphic features
Small hands	10/11 (91%)	NK	yes	yes	yes	2/2 (100%)	1/4 (25%)	22/34 (65%)	NK	no	38/54 (70%)
Brachydactyly	NK	2/2 (100%)	yes	NK	yes	NK	2/4 (50%)	NK		no	6/8 (75%)
Small feet	7/8 (88%)	NK	yes	yes	yes	2/2 (100%)	1/4 (25%)	22/35 (63%)		no	35/52 (67%)
Dysplastic nails	6/12 (50%)	2/2 (100%)	NK	no	yes	NK	2/4 (50%)	15/34 (44%)		no	26/54 (48%)
Hyperlordosis	7/10 (70%)	NK	yes	NK	yes	NK	2/4 (50%)	NK		no	11/16 (69%)
Other		Missing middle phalanx in a finger 1/2	Single crease on left hand		Clinodactyly	Syndactyly 1/2	3/4 (75%) (hypermobile finger joints 1/4, fetal pads 2/4, strongly fallen arch in both feet 1/4, single or bilateral crease on hands 2/4, mild planovalgus 1/4)			Clinodactyly, flat feet	7/10 (70%)
Gastrointestinal symptoms
Feeding difficulties	10/14 (71%)	NK	NK	yes	yes	NK	3/4 (75%)	NK	NK	yes	15/20 (75%)
GER and/or vomiting	10/13 (77%)	NK	NK	no	yes	NK	3/4 (75%)	20/35 (57%)		yes	34/54 (64%)
Constipation	8/13 (62%)	1/NK	NK	yes	yes	NK	3/4 (75%)	22/31 (71%)		yes	36/51 (71%)
Other features
Cardiac condition	4/NK (VSD, PDA, bicuspid aortic valve, pericardial effusion, HCM)	NK	NK	ASD, VSD, PDA (surgical treatment)	no	1/2 (50%) (VSD)	1/4 (25%) (VSD)	NK	NK	no
											6/11 (55%)
Structural changes in brain MRI	7/9 (78%) (subarachnoidal cysts and wide fourth ventricle, large ventricles x2, delayed myelination x3, atrophy cortex or cerebellum, abnormal vascular structures)	1/2 (50%)	NK	NK	normal	1/2 (50%)	3/4 (75%)	NK		no	12/18 (67%)
Ophtalmological abnormalities	9/14 (64%)	NK	strabismus, myopia, astigmatism	NK	no	1/NK	3/4 (75%)	18/24 (75%)		no	32/45 (71%)
Other	Broad-based gait 5/10; hypersensitivity to sounds 7/14; periods of illness with fever and/or vomiting 8/14; intestinal volvulus, diaphragmatic hernia, cryptorchidism, small genitalia		Cleft lip, neonatal recurrent apnea, grad 1 IVH, fetal nuchal edema, aberrant a. subclavia l.dx, delayed bone age	Short penis, inguinal hernia, recurrent respiratory infections, large liver	Delayed bone age	Advanced bone age 1/2	4/4 (100%) (hydrocele 1/4, umbilical hernia 1/4, recurrent otitis media 2/4 and bronchitis 1/4, cyclic fever 1/4, delayed bone age 2/4, micropenis 1/4, periods of vomiting and illness associated with hypoglycemia 1/4, fractures 1/4, anaplastic anemia 1/4, brain infarct 1/4)	Growth hormone deficiency 4/29, recurrent otitis media 15/29, recurrent infections 10/29, cryptorchidism 7/21	The most severe relapses have occurred following infection with SARS-CoV-2 and a Group A Streptococcal infection concurrent with shingles	problems with sphincter control	43/62 (69%)
Variants
								c.1188_1191del (p.Asp397Alafs*11)
								c.1200del (p.Tyr401Ilefs*8)
								c.1204_1208del (p.Asn402Serfs*30)
								c.1210C>T (p.Gln404*)
								c.1212del (p.Glu405Lysfs*4)
	c.1188_1191del (p.Asp397Alafs*11)							c.1225_1226del (p.Met409Aspfs*24)
	c.1210C>T (p.Gln404*)							c.1259dup (p.Ser421Valfs*13)
	c.1216del (p.Thr406Profs*3)							c.1262C>A (p.Ser421*)
	c.1221T>A (p.Cys407*)							c.1269_1270del (p.Glu424Glyfs*9)
	c.1250dup (p.Pro418Thrfs*16)						c.1227dup (p.Thr410Aspfs*24)	c.1270G>T (p.Glu424*)
	c.1260+1dup (p.Ser421Thrfs*12)	c.1250_1251insACCA (p.Val419Thrfs*16)	c.1535delA (p.Asn512fs*5)	c.1254_1255del (p.Val419Glnfs14)	c.1206_1207del, p.Asn402Lysfs*31)	c.1277dupC (p.Trp427Metfs*7)	c.1242T>A (p.Cys414*)	c.1272_1273dup (p.Asp425Glyfs*7)	c.1535delA (p.Asn512fs*5)	c.1411_1412del (p.Pro471Argfs*4)	44
	c.1269_1270dup (p.Glu424Glyfs*8)	c.1256_1257insCAAG (p.Ser421Glnfs*14)				c.1269dupG (p.Glu424fs*10)	c.1403C>G (p.Ser468*)	c.1278dup (p.Trp427Metfs*7)	c.1573G>T (p.Glu525*)
	c.1270dup (p.Glu424Glyfs*10)						c.1434del (p.Cys478Trpfs*5)	c.1280G>A, (p.Trp427*)
	c.1281G>A (p.Trp427*)							c.1281G>A (p.Trp427*)
	c.1339G>T (p.Glu447*)							c.1349T>G (p.Leu450*)
	c.1404_1411del (p.Lys469Argfs*4)							c.1387_1388insTA (p.Gly463Valfs*3)
	c.1654C>T (p.Arg552*)							c.1444del (p.Leu482*)
								c.1451T>G (p.Leu484*)
								c.1535del (p.Asn512Ilefs*2)
								c.1547C>G (p.Ser516*)
								c.1573G>T (p.Glu525*)
								c.1606del (p.Arg536Glyfs*3)
								c.1654C>T (p.Arg552*)
